# Supplementary material for: Benzo[a]pyrene and UV light co-exposure: differential effects on oxidative stress and genotoxicity in human keratinocytes and ex vivo skin
Source: Arch Toxicol. 2025 Jul 1;99(10):4215–26. doi: 10.1007/s00204-025-04098-w (PMC12454581; doi:10.1007/s00204-025-04098-w)
Supplement: Supplementary file 2 — Supplementary file2 (XLSX 4575 KB) [file 204_2025_4098_MOESM2_ESM.xlsx]

## Sheet: LDH
KeratinoSens
Treatment	Average	SD	Significance
0 (Conrtol)	100	19.8248
0.000004 B[a]P	100.692	23.9386
0.00004 B[a]P	109.29	34.8791
0.0004 B[a]P	109.696	28.2405
0.004 B[a]P	106.168	27.0848
0.04 B[a]P	114.521	27.2944
0.4 B[a]P	106.465	25.3879
4 B[a]P	101.238	10.7044
40 B[a]P	105.871	19.3561
0 (Conrtol) + UV	285.006	60.5705	***
0.000004 B[a]P + UV	257.76	70.3279	***
0.00004 B[a]P + UV	274	89.0513	***
0.0004 B[a]P + UV	278.635	86.3373	***
0.004 B[a]P + UV	284.569	83.3423	***
0.04 B[a]P + UV	335.65	113.904	***
0.4 B[a]P + UV	633.679	254.64	***
4 B[a]P + UV	473.526	135.657	***
40 B[a]P + UV	272.025	66.905	***
			Statistical significance is defined as any p-value less than p<0.05 and is represented in the graphs by asterisks (* = p < 0.05; ** = p < 0.01; *** = p < 0.001).
Skin
Treatment	Average	SD	Significance
0 (Control)	100	6.99739
0.318 B[a]P	115.828	17.5786	*
31.8 B[a]P	90.5278	10.0033	*
318 B[a]P	101.884	11.8743
0 (Control) + UV	85.2616	13.6884	**
0.318 B[a]P + UV	88.9466	8.90451	**
31.8 B[a]P + UV	72.3985	28.1297
318 B[a]P + UV	86.0775	14.5903	**

## Sheet: MTT
KeratinoSens
Treatment	Average	SD	Significance
0 (Conrtol)	100	0.630856
0.000004 B[a]P	99.4941	0.881246
0.00004 B[a]P	99.2256	1.16099
0.0004 B[a]P	98.0193	1.44856
0.004 B[a]P	96.9544	1.33712	*
0.04 B[a]P	99.9645	1.45834
0.4 B[a]P	103.736	1.47293	*
4 B[a]P	110.504	1.36121	***
40 B[a]P	103.282	1.58058
0 (Conrtol) + UV	64.3587	2.19916	***
0.000004 B[a]P + UV	63.9949	2.91862	***
0.00004 B[a]P + UV	63.6705	3.0356	***
0.0004 B[a]P + UV	62.8957	3.06716	***
0.004 B[a]P + UV	61.3927	2.91362	***
0.04 B[a]P + UV	58.675	2.97092	***
0.4 B[a]P + UV	28.4843	1.75028	***
4 B[a]P + UV	6.64569	0.11334	***
40 B[a]P + UV	6.47134	0.137358	***
			Statistical significance is defined as any p-value less than p<0.05 and is represented in the graphs by asterisks (* = p < 0.05; ** = p < 0.01; *** = p < 0.001).
Skin
Treatment	Average	SD	Significance
0 (Control)	100	5.49936
0.318 B[a]P	72.3836	11.6626	***
31.8 B[a]P	89.575	26.4094
318 B[a]P	82.7985	4.07409	***
0 (Control) + UV	73.367	15.2844	**
0.318 B[a]P + UV	69.0895	19.5048	***
31.8 B[a]P + UV	101.489	12.1929
318 B[a]P + UV	86.3366	29.467

## Sheet: MMP
KeratinoSens
Treatment	Average	SD	Significance
0 (Conrtol)	100	14.9466
0.000004 B[a]P	102.544	16.2495
0.00004 B[a]P	104.413	16.5177
0.0004 B[a]P	111.503	18.4148	**
0.004 B[a]P	113.837	18.9947	***
0.04 B[a]P	112.154	20.7159	**
0.4 B[a]P	109.498	21.2611	*
4 B[a]P	114.535	20.3104	***
40 B[a]P	115.039	18.6254	***
0 (Conrtol) + UV	137.699	30.2369	***
0.000004 B[a]P + UV	138.344	29.2817	***
0.00004 B[a]P + UV	140.724	28.8358	***
0.0004 B[a]P + UV	144.972	32.5534	***
0.004 B[a]P + UV	151.825	29.8951	***
0.04 B[a]P + UV	154.221	26.7828	***
0.4 B[a]P + UV	281.68	53.4134	***
4 B[a]P + UV	838.407	175.253	***
40 B[a]P + UV	676.961	152.643	***
			Statistical significance is defined as any p-value less than p<0.05 and is represented in the graphs by asterisks (* = p < 0.05; ** = p < 0.01; *** = p < 0.001).

## Sheet: ROS
KeratinoSens
Treatment	Average	SD	Significance
0 (Conrtol)	100	10.8348
0.000004 B[a]P	116.371	14.0319	***
0.00004 B[a]P	120.08	16.1503	***
0.0004 B[a]P	124.64	19.1401	***
0.004 B[a]P	126.799	17.1987	***
0.04 B[a]P	120.717	16.308	***
0.4 B[a]P	117.183	15.7019	***
4 B[a]P	104.753	26.3636
40 B[a]P	87.988	36.1469	*
0 (Conrtol) + UV	113.102	18.375	***
0.000004 B[a]P + UV	120.718	22.6719	***
0.00004 B[a]P + UV	127.009	29.1088	***
0.0004 B[a]P + UV	134.587	27.424	***
0.004 B[a]P + UV	140.175	25.591	***
0.04 B[a]P + UV	144.154	26.1086	***
0.4 B[a]P + UV	242.907	51.6765	***
4 B[a]P + UV	610.268	195.502	***
40 B[a]P + UV	251.599	236.69	***
			Statistical significance is defined as any p-value less than p<0.05 and is represented in the graphs by asterisks (* = p < 0.05; ** = p < 0.01; *** = p < 0.001).

## Sheet: Lipid
KeratinoSens
Treatment	Average	SD	Significance
0 (Conrtol)	100	7.92641
0.000004 B[a]P	117.822	6.06695	***
0.00004 B[a]P	120.994	5.93563	***
0.0004 B[a]P	120.656	9.30954	***
0.004 B[a]P	118.155	15.2803	***
0.04 B[a]P	114.329	23.2145	***
0.4 B[a]P	108.279	30.1489	*
4 B[a]P	121.526	82.3454
40 B[a]P	107.374	41.141
0 (Conrtol) + UV	135.976	18.3775	***
0.000004 B[a]P + UV	148.778	12.5483	***
0.00004 B[a]P + UV	152.156	10.5926	***
0.0004 B[a]P + UV	152.226	15.07	***
0.004 B[a]P + UV	150.403	25.8178	***
0.04 B[a]P + UV	159.551	31.7069	***
0.4 B[a]P + UV	281.924	69.468	***
4 B[a]P + UV	944.037	309.302	***
40 B[a]P + UV	871.988	265.628	***
			Statistical significance is defined as any p-value less than p<0.05 and is represented in the graphs by asterisks (* = p < 0.05; ** = p < 0.01; *** = p < 0.001).
Skin
Treatment	Average	SD	Significance
0 (Control)	100	29.0616
0.318 B[a]P	102.351	32.4714
31.8 B[a]P	104.917	17.8857
318 B[a]P	98.8667	39.5841
0 (Control) + UV	108.435	45.3855
0.318 B[a]P + UV	107.6	27.4758
31.8 B[a]P + UV	105.024	32.5316
318 B[a]P + UV	90.7658	35.1057

## Sheet: CYP450
KeratinoSens
Treatment	Average	SD	Significance
0 (Conrtol)	100	19.1019
0.000004 B[a]P	104.983	19.6161
0.00004 B[a]P	106.209	20.6034
0.0004 B[a]P	104.08	23.5102
0.004 B[a]P	108.351	23.3998
0.04 B[a]P	105.03	21.4069
0.4 B[a]P	119.204	29.3812	***
4 B[a]P	119.039	24.5624	***
40 B[a]P	120.27	24.5372	***
0 (Conrtol) + UV	157.759	20.7143	***
0.000004 B[a]P + UV	147.831	57.3625	***
0.00004 B[a]P + UV	138.474	28.5653	***
0.0004 B[a]P + UV	148.829	31.8755	***
0.004 B[a]P + UV	140.493	35.6576	***
0.04 B[a]P + UV	156.259	27.864	***
0.4 B[a]P + UV	324.075	79.1239	***
4 B[a]P + UV	1571.69	1036.69	***
40 B[a]P + UV	4344.47	3827.21	***
			Statistical significance is defined as any p-value less than p<0.05 and is represented in the graphs by asterisks (* = p < 0.05; ** = p < 0.01; *** = p < 0.001).
Skin
Treatment	Average	SD	Significance
0 (Control)	100	4.906
0.318 B[a]P	105.133	15.3397
31.8 B[a]P	104.376	13.3337
318 B[a]P	109.406	20.3614
0 (Control) + UV	111.746	23.7361
0.318 B[a]P + UV	108.156	11.6179	*
31.8 B[a]P + UV	121.387	19.0476	**
318 B[a]P + UV	139.789	39.4787	**

## Sheet: NQO1
KeratinoSens
Treatment	Average	SD	Significance
0 (Conrtol)	100	64.7705
0.000004 B[a]P	102.354	75.6168
0.00004 B[a]P	81.8541	61.8387
0.0004 B[a]P	91.3281	63.6584
0.004 B[a]P	110.152	61.2238
0.04 B[a]P	121.956	58.8289
0.4 B[a]P	118.722	62.0741
4 B[a]P	141.536	77.284	*
40 B[a]P	120.667	63.7791
0 (Conrtol) + UV	173.222	105.537	***
0.000004 B[a]P + UV	172.936	106.687	***
0.00004 B[a]P + UV	147.572	96.0689	*
0.0004 B[a]P + UV	161.501	96.6712	**
0.004 B[a]P + UV	187.547	97.1194	***
0.04 B[a]P + UV	194.649	101.916	***
0.4 B[a]P + UV	338.935	198.755	***
4 B[a]P + UV	914.639	431.947	***
40 B[a]P + UV	905.29	551.629	***
			Statistical significance is defined as any p-value less than p<0.05 and is represented in the graphs by asterisks (* = p < 0.05; ** = p < 0.01; *** = p < 0.001).
Skin
Treatment	Average	SD	Significance
0 (Control)	100	16.9905
0.318 B[a]P	89.9383	28.9369
31.8 B[a]P	107.093	50.0789
318 B[a]P	122.351	63.9193
0 (Control) + UV	107.102	33.0802
0.318 B[a]P + UV	113.461	40.6173
31.8 B[a]P + UV	130.029	38.408	*
318 B[a]P + UV	120.581	38.0376

## Sheet: Keap1-Nrf2-Are
KeratinoSens
	Average	SD	Significance
0 (Conrtol)	100	12.537
0.000004 B[a]P	91.7329	14.3754	*
0.00004 B[a]P	91.8734	11.9954	*
0.0004 B[a]P	98.5868	19.6855
0.004 B[a]P	99.7253	21.3452
0.04 B[a]P	100.221	19.8127
0.4 B[a]P	135.859	32.108	***
4 B[a]P	201.776	32.1359	***
40 B[a]P	212.219	29.0725	***
0 (Conrtol) + UV	249.367	256.635	***
0.000004 B[a]P + UV	234.472	103.71	***
0.00004 B[a]P + UV	238.637	116.809	***
0.0004 B[a]P + UV	248.247	121.392	***
0.004 B[a]P + UV	263.968	122.452	***
0.04 B[a]P + UV	279.468	131.306	***
0.4 B[a]P + UV	685.508	312.208	***
4 B[a]P + UV	2281.64	807.212	***
40 B[a]P + UV	920.798	843.342	***
			Statistical significance is defined as any p-value less than p<0.05 and is represented in the graphs by asterisks (* = p < 0.05; ** = p < 0.01; *** = p < 0.001).

## Sheet: COMET
KeratinoSens
	Average	SD	Significance
0 (Conrtol)	21.7851	18.2944
0.000004 B[a]P	19.3071	12.1264
0.004 B[a]P	21.7431	22.2852
0.4 B[a]P	27.724	22.2227
4 B[a]P	24.489	18.6743
H2O2	88.0235	2.14834	**
0 (Conrtol) + UV	78.4111	9.19174	**
0.000004 B[a]P + UV	79.1873	7.6194	**
0.004 B[a]P + UV	77.5548	9.72407	**
0.4 B[a]P + UV	85.8651	1.64633	*
4 B[a]P + UV	82.8885	13.3538	**
			Statistical significance is defined as any p-value less than p<0.05 and is represented in the graphs by asterisks (* = p < 0.05; ** = p < 0.01; *** = p < 0.001).

## Sheet: γH2AX
KeratinoSens
Treatment	Average	SD	Significance
0 (Conrtol)	100	16.1049
0.000004 B[a]P	98.17	15.718
0.004 B[a]P	105.264	16.314
0.4 B[a]P	106.305	13.0691
0 (Conrtol) + UV	155.609	21.6851	***
0.000004 B[a]P + UV	150.698	25.6815	***
0.004 B[a]P + UV	167.778	39.4333	***
0.4 B[a]P + UV	349.959	69.467	***
			Statistical significance is defined as any p-value less than p<0.05 and is represented in the graphs by asterisks (* = p < 0.05; ** = p < 0.01; *** = p < 0.001).
Skin
Treatment	Average	SD	Significance
0 (Control)	100	1.94827
0.318 B[a]P	128.557	3.1442	***
31.8 B[a]P	142.976	2.70557	***
318 B[a]P	122.248	6.5327	**
0 (Control) + UV	88.6409	1.25547	***
0.318 B[a]P + UV	91.5618	2.15634	*
31.8 B[a]P + UV	107.199	2.18686	*
318 B[a]P + UV	91.1634	2.73039	*

[truncated: 3 more sheets: Glutathion, Neutral red, Metabolites]
